# Supplementary material for: A Possible Aquatic Origin of the Thiaminase TenA of the Human Gut Symbiont Bacteroides thetaiotaomicron
Source: J Mol Evol. 2023 Apr 6;91(4):482–91. doi: 10.1007/s00239-023-10101-8 (PMC10277260; doi:10.1007/s00239-023-10101-8)
Supplement: Supplementary file 2 — Supplementary file2 (XLSX 22 kb) [file 239_2023_10101_MOESM2_ESM.xlsx]

## Sheet: NIH healthy a
Gene Id	Genome Id*	Genome Name	Query Start Coord	Query End Coord	E-value	Identities	Subject Length
Ga0114177_1033132	3300008060	Human stool microbial communities from NIH, USA - visit 1, subject 159227541 reassembly	1	246	0	100	247		Bacteroides thetaiotaomicron VPI-5482
SRS013521_LANL_scaffold_4982__gene_12404	7000000549	Human stool microbial communities from NIH, USA - visit 1, subject 159227541	102	246	2e-107	100	145		Bacteroides thetaiotaomicron VPI-5482
Ga0102634_10013129	3300007111	Human stool microbial communities from NIH, USA - visit 1, subject 158944319	6	241	2e-94	58	253		Bacteroides thetaiotaomicron dnLKV9
Ga0111091_10036938	3300008599	Human stool microbial communities from NIH, USA - visit 1, subject 158742018 reassembly	6	241	2e-94	58	253		Bacteroides thetaiotaomicron dnLKV9
C3407849__gene_200486	7000000112	Human stool microbial communities from NIH, USA - visit 1, subject 158944319	6	241	2e-94	58	252		Bacteroides thetaiotaomicron dnLKV9
SRS011239_Baylor_scaffold_17925__gene_42454	7000000417	Human stool microbial communities from NIH, USA - visit 1, subject 158742018	6	241	2e-94	58	252		Bacteroides thetaiotaomicron dnLKV9
Ga0114177_1001405	3300008060	Human stool microbial communities from NIH, USA - visit 1, subject 159227541 reassembly	6	241	2e-90	57	251		Bacteroides thetaiotaomicron dnLKV9
SRS013521_LANL_scaffold_15856__gene_36752	7000000549	Human stool microbial communities from NIH, USA - visit 1, subject 159227541	6	241	1e-90	57	250		Bacteroides thetaiotaomicron dnLKV9
Ga0114177_1079462	3300008060	Human stool microbial communities from NIH, USA - visit 1, subject 159227541 reassembly	7	246	2e-88	54	246		Bacteroides thetaiotaomicron dnLKV9
Ga0114156_10016408	3300008282	Human stool microbial communities from NIH, USA - visit 1, subject 159166850 reassembly	7	246	4e-88	54	250		Bacteroides thetaiotaomicron dnLKV9
SRS011529_WUGC_scaffold_19285__gene_36370	7000000532	Human stool microbial communities from NIH, USA - visit 1, subject 159166850	7	246	3e-88	54	249		Bacteroides thetaiotaomicron dnLKV9
C1533813__gene_104658	7000000549	Human stool microbial communities from NIH, USA - visit 1, subject 159227541	38	246	2e-84	58	212		Bacteroides thetaiotaomicron dnLKV9
Sequencing centre	Baylor College of Medicine, J. Craig Venter Institute (JCVI), Washington University in St. Louis
Study name	Human microbial communities from the National Institute of Health, USA, HMP production phase
*The colours highlight groups of the same sample

## Sheet: Sponge
Gene Id	Genome Id	Genome Name	Query Start Coord	Query End Coord	Subject Start Coord	Subject End Coord	Bit Score	E-value	Identities	Subject Length		Closest relative
JGI24793J26633_100003719	3300002147	Host-associated microbial community of the marine sponge Aplysina aerophoba from Gulf of Piran - sponge mesohyl, lysed by freeze-thaw cycling	35	236	2	204	50.4	8e-07	26	211		Blastococcus saxobsidens DD
JGI24792J26632_100004866	3300002150	Host-associated microbial community of the marine sponge Aplysina aerophoba from Gulf of Piran - sponge mesohyl, lysed by bead beating	35	236	2	204	50.4	8e-07	26	211		Blastococcus saxobsidens DD2
JGI24794J26673_1000004666	3300002151	Host-associated microbial community of the marine sponge Aplysina aerophoba from Gulf of Piran - sponge mesohyl, lysed by proteinase K digestion	35	236	2	204	50.4	1e-06	26	211		ND
JGI24796J26693_100032119	3300002159	Host-associated microbial community of the marine sponge Aplysina aerophoba from Gulf of Piran - sponge pinacoderm, lysed by freeze-thaw cycling	35	236	2	204	50.4	9e-07	26	211		Blastococcus saxobsidens DD2
JGI24797J26694_100028819	3300002160	Host-associated microbial community of the marine sponge Aplysina aerophoba from Gulf of Piran - sponge pinacoderm, lysed by proteinase K digestion	35	236	2	204	50.4	9e-07	26	211		ND
JGI24795J26692_100024419	3300002222	Host-associated microbial community of the marine sponge Aplysina aerophoba from Gulf of Piran - sponge pinacoderm, lysed by bead beating	35	236	2	204	50.4	8e-07	26	211		Blastococcus saxobsidens DD2
JGIcombinedJ30088_100035784	3300002448	Host-associated microbial community of the marine sponge Aplysina aerophoba from Gulf of Piran - sponge mesohyl, lysed by freeze-thaw cycling (Combined Assembly Aplysina symbiont samples, ASSEMBLY_DATE=20140224)	35	236	2	204	50.4	2e-06	26	211		Blastococcus saxobsidens DD2
Ga0209543_1000005494	3300027327	Host-associated microbial community of the marine sponge Aplysina aerophoba from Gulf of Piran - sponge mesohyl, lysed by freeze-thaw cycling (SPAdes)	35	236	2	204	50.4	1e-06	26	210		Geitlerinema sp. PCC 7407
Ga0209020_100000323	3300027328	Host-associated microbial community of the marine sponge Aplysina aerophoba from Gulf of Piran - sponge pinacoderm, lysed by bead beating (SPAdes)	35	236	2	204	50.4	1e-06	26	210		ND
Ga0209021_1000004476	3300027386	Host-associated microbial community of the marine sponge Aplysina aerophoba from Gulf of Piran - sponge pinacoderm, lysed by freeze-thaw cycling (SPAdes)	35	236	2	204	50.4	1e-06	26	210		ND
Ga0209022_100000523	3300027391	Host-associated microbial community of the marine sponge Aplysina aerophoba from Gulf of Piran - sponge pinacoderm, lysed by proteinase K digestion (SPAdes)	35	236	2	204	50.4	1e-06	26	210		Geitlerinema sp. PCC 7407
Ga0209544_100000228	3300027532	Host-associated microbial community of the marine sponge Aplysina aerophoba from Gulf of Piran - sponge mesohyl, lysed by proteinase K digestion (SPAdes)	35	236	2	204	50.4	2e-06	26	210		ND
Ga0209754_1000002494	3300027951	Host-associated microbial community of the marine sponge Aplysina aerophoba from Gulf of Piran - sponge mesohyl, lysed by bead beating (SPAdes)	35	236	2	204	50.4	1e-06	26	210		Geitlerinema sp. PCC 7407
Sequencing centre	DOE Joint Genome Institute (JGI)
Study name	Host-associated microbial community of the marine sponge Aplysina aerophoba from Gulf of Piran, Adriatic Sea

## Sheet: Coral Community
Gene Id	Genome Id*	Origin of Coral Community	E-value	Identities	Subject Length		Closest relative
Ga0126338_100580922	3300010030	Petempiche,Puerto Morelos, Mexico	3e-26	31	206		Nematostella vectensis CH2 x CH6
Ga0126338_100121817	3300010030	Petempiche,Puerto Morelos, Mexico	1e-21	29	219		Nematostella vectensis CH2 x CH6
Ga0126338_100320001	3300010030	Petempiche,Puerto Morelos, Mexico	2e-11	26	249		Nematostella vectensis CH2 x CH6
Ga0126337_102125391	3300010031	La Bocana,Puerto Morelos, Mexico	3e-28	31	240		Nematostella vectensis CH2 x CH6
Ga0126337_102903671	3300010031	La Bocana,Puerto Morelos, Mexico	7e-26	30	248		Nematostella vectensis CH2 x CH6
Ga0126337_101391701	3300010031	La Bocana,Puerto Morelos, Mexico	2e-12	29	129		Branchiostoma floridae S238N-H82
Ga0126337_103250241	3300010031	La Bocana,Puerto Morelos, Mexico	3e-10	25	269		ND
Ga0126337_105896021	3300010031	La Bocana,Puerto Morelos, Mexico	2e-09	30	130		Nematostella vectensis CH2 x CH6
Ga0126337_105735231	3300010031	La Bocana,Puerto Morelos, Mexico	4e-09	29	130		Nematostella vectensis CH2 x CH6
Ga0126337_109802461	3300010031	La Bocana,Puerto Morelos, Mexico	4e-08	25	100		Nematostella vectensis CH2 x CH6
Ga0126337_109802481	3300010031	La Bocana,Puerto Morelos, Mexico	1e-06	24	100		Nematostella vectensis CH2 x CH6
Ga0126337_110448231	3300010031	La Bocana,Puerto Morelos, Mexico	4e-06	24	87		Nematostella vectensis CH2 x CH6
Ga0126336_101469531	3300010032	El Islote,Puerto Morelos, Mexico	6e-28	32	254		Nematostella vectensis CH2 x CH6
Ga0126336_100903841	3300010032	El Islote,Puerto Morelos, Mexico	1e-14	31	125		Nematostella vectensis CH2 x CH6
Ga0126336_100470192	3300010032	El Islote,Puerto Morelos, Mexico	2e-10	28	212		Leptolyngbya sp. Heron Island J
Ga0126336_101556181	3300010032	El Islote,Puerto Morelos, Mexico	2e-10	31	99		Nematostella vectensis CH2 x CH6
Ga0126336_111802521	3300010032	El Islote,Puerto Morelos, Mexico	3e-09	30	104		ND
Ga0126336_113634311	3300010032	El Islote,Puerto Morelos, Mexico	1e-07	32	83		ND
Ga0126336_112645511	3300010032	El Islote,Puerto Morelos, Mexico	2e-06	30	95		ND
Ga0126336_102033642	3300010032	El Islote,Puerto Morelos, Mexico	9e-06	36	69		Nematostella vectensis CH2 x CH6
Ga0126339_101022061	3300010033	Petempiche,Puerto Morelos, Mexico	4e-26	31	206		Nematostella vectensis CH2 x CH6
Ga0126339_101438411	3300010033	Petempiche,Puerto Morelos, Mexico	5e-20	29	219		Nematostella vectensis CH2 x CH6
Ga0126342_101141231	3300010034	Lord Howe Island, Old Settlement Bay, Australia	3e-26	29	253		Nematostella vectensis CH2 x CH6
Ga0126342_103459801	3300010034	Lord Howe Island, Old Settlement Bay, Australia	1e-08	24	216		ND
Ga0126343_104234271	3300010035	Lord Howe Island, Old Settlement Bay, Australia	5e-26	31	213		Nematostella vectensis CH2 x CH6
Ga0126343_100881721	3300010035	Lord Howe Island, Old Settlement Bay, Australia	9e-08	21	251		Nematostella vectensis CH2 x CH6
Ga0215185_10512791	3300022597	Popa Island, Bocas del Toro, Panama	2e-07	23	201		ND
Ga0215180_11673561	3300022598	Popa Island, Bocas del Toro, Panama	1e-25	31	214		Nematostella vectensis CH2 x CH6
Ga0215180_10444531	3300022598	Popa Island, Bocas del Toro, Panama	2e-08	24	281		Nematostella vectensis CH2 x CH6
Ga0215181_11096861	3300022599	Popa Island, Bocas del Toro, Panama	1e-10	30	112		Nematostella vectensis CH2 x CH6
Ga0215182_10568052	3300022600	Popa Island, Bocas del Toro, Panama	3e-26	31	270		Nematostella vectensis CH2 x CH6
Ga0215182_11609311	3300022600	Popa Island, Bocas del Toro, Panama	5e-07	23	260		ND
*The colours highlight groups of the same sample
